# Supplementary material for: Patients Admitted for Variant Alpha COVID-19 Have Poorer Outcomes than Those Infected with the Old Strain
Source: J Clin Med. 2021 Aug 12;10(16):3550. doi: 10.3390/jcm10163550 (PMC8396910; doi:10.3390/jcm10163550)
Supplement: Supplementary file 1 [file jcm-10-03550-s001.zip]

Archive with 1 entries (1 files):
- jcm-1292372-supplementary.pdf
